# Supplementary material for: Metabolite profiling of Trichinella spiralis adult worms and muscle larvae identifies their excretory and secretory products
Source: Front Cell Infect Microbiol. 2023 Dec 8;13:1306567. doi: 10.3389/fcimb.2023.1306567 (PMC10749202; doi:10.3389/fcimb.2023.1306567)
Supplement: Supplementary file 1 [file Table_1.xlsx]

## Sheet: Adult worms-biased metabolites
No	ID	Potential metabolites	m/z	Retention time (min)	Mass error (ppm)	Adducted form	Mode	Fold change	P-value
1	Negative 474	DG(15:0/18:2(9Z,12Z)/0:0)	559.47	11.39	4	M-H2O-H	Negative	348.578	1.1618e-05
2	Negative 469	Ile Met Pro Arg	514.283	0.89	2	M-H	Negative	125.378	2.0239e-05
3	Negative 1026	DG(17:2(9Z,12Z)/20:4(5Z,8Z,11Z,14Z)/0:0)[iso2]	607.471	11.11	3	M-H2O-H	Negative	93.3445	0.00012667
4	Negative 72	Ile Met Pro Arg	514.283	1.28	2	M-H	Negative	54.5137	1.3152e-06
5	Negative 286	Cys Gln Arg Trp	572.241	0.89	1	M-H2O-H	Negative	50.2437	5.8936e-06
6	Negative 4	Ile Met Pro Arg	514.282	6.51	1	M-H	Negative	49.2659	1.0457e-06
7	Positive 711	Cys Phe His Ile	560.265	0.95	0	M+ACN+H	Positive	48.8091	8.3614e-05
8	Negative 808	DG(15:0/18:0/0:0)	563.501	12.69	5	M-H2O-H	Negative	45.1223	0.0001121
9	Negative 463	Ile Ile Ile Gln	466.305	11.7	4	M-H2O-H	Negative	41.9903	3.1926e-05
10	Negative 724	2-hydroxyphytanic acid	309.279	14.25	1	M-H2O-H	Negative	36.8636	0.0001337
11	Positive 62	Ile Ile Met Tyr	538.283	0.87	0	M+	Positive	30.1087	2.2583e-05
12	Negative 479	1α,22-dihydroxy-23,24,25,26,27-pentanorvitamin D3	327.232	10.76	0	M-H2O-H	Negative	26.2398	2.4177e-05
13	Negative 2	Ile Met Pro Arg	514.282	6.29	0	M-H	Negative	25.8425	6.7082e-05
14	Positive 101	Sphingosine	298.276	11.38	1	M-H+	Positive	25.6852	4.0842e-08
15	Negative 182	2alpha,3alpha-(Difluoromethylene)-5alpha-androstan-17beta-ol acetate	347.219	11.41	0	M-H2O-H	Negative	22.9758	4.5975e-06
16	Positive 181	9,14,19,19,19-pentadeuterio-1α,25-dihydroxyprevitamin D3	466.331	10.41	0	M+2Na-H	Positive	20.7125	3.6609e-07
17	Positive 12	PC(O-18:0/O-1:0)	522.393	12.49	1	M-H+	Positive	19.2563	2.6042e-05
18	Positive 557	Ile Ile Met Tyr	538.283	1.19	0	M+	Positive	18.1012	4.4726e-05
19	Negative 648	14R-hydroxy-11E-eicosenoic acid	307.263	12.94	1	M-H2O-H	Negative	17.5012	0.00023576
20	Negative 521	Oleic Acid	281.248	12.69	1	M-H	Negative	17.2569	5.5628e-05
21	Negative 634	(±)11-HEDE	305.248	11.85	0	M-H2O-H	Negative	16.9328	0.00016179
22	Positive 4	Palmitoyl glycine	296.259	10.3	0	M+H-H2O	Positive	16.3626	2.1088e-06
23	Negative 715	PA(16:0/16:0)	629.453	11.11	2	M-H2O-H	Negative	16.3095	0.00020914
24	Negative 69	Lys Lys Pro Arg	526.348	8.92	3	M-H	Negative	15.002	1.3298e-06
25	Positive 2	PC(O-12:0/O-1:0)	438.3	8.79	1	M-H+	Positive	14.7724	7.0254e-08
26	Positive 52	Oleoyl Ethanolamide	324.291	11.82	0	M-H+	Positive	14.3988	1.2653e-05
27	Positive 8	1α-hydroxy-22-[3-(1-hydroxy-1-methylethyl)phenyl]-23,24,25,26,27-pentanorvitamin D3	482.362	8.86	2	M+NH4	Positive	13.7048	1.0944e-05
28	Positive 204	PC(O-10:0/O-12:0)[U]	564.441	12.49	1	M-H+	Positive	13.288	1.777e-05
29	Positive 142	Sphinganine	300.291	12.68	0	M-H+	Positive	13.0851	2.197e-06
30	Positive 494	PC(O-16:0/O-1:0)	494.362	12.21	0	M-H+	Positive	13.038	4.6626e-05
31	Negative 478	(±)5-HETE	301.216	10.13	2	M-H2O-H	Negative	12.6818	0.00018429
32	Negative 140	Cys Gln Arg Trp	572.241	1.24	1	M-H2O-H	Negative	11.7509	3.6194e-05
33	Positive 51	PC(O-16:0/O-1:0)	494.362	10.63	0	M-H+	Positive	11.0177	6.2171e-05
34	Negative 605	5-HETrE	303.233	11.12	0	M-H2O-H	Negative	10.968	8.1656e-05
35	Positive 229	gamma-Linolenoyl ethanolamide	320.26	10.54	0	M-H+	Positive	10.3612	0.00030848
36	Positive 498	8,11-eicosadiynoic acid	303.233	8.36	0	M-H+	Positive	9.63206	6.4118e-05
37	Negative 758	Glycerol 1,3-didodecanoate 2-decanoate	609.507	11.54	5	M-H	Negative	9.45448	0.00080669
38	Positive 477	PC(O-18:1(9Z)/O-1:0)	520.377	12.34	0	M-H+	Positive	9.3985	0.0001356
39	Negative 365	DL-2-hydroxy stearic acid	299.258	9.31	3	M-H	Negative	9.02364	7.0037e-05
40	Negative 514	15(S)-HEPE	299.2	9.28	1	M-H2O-H	Negative	8.93176	0.00027052
41	Negative 336	3R-HETE	301.216	10.59	1	M-H2O-H	Negative	8.69263	0.00017111
42	Positive 119	cis-8-oleic acid	281.248	11.47	0	M-H+	Positive	8.3605	4.6259e-06
43	Positive 139	14-hydroxy stearic acid	283.264	12.66	0	M+H-H2O	Positive	8.10504	9.6039e-07
44	Positive 48	Linoleoyl Ethanolamide	322.275	11.08	1	M-H+	Positive	8.10373	4.195e-08
45	Negative 28	4,5-Dihydro-7-amino-5-oxo-S-triazolo[1,5-a]pyrimidine	132.031	1.24	1	M-H2O-H	Negative	8.05218	0.00024399
46	Positive 109	N-tert-Butyloxycarbonyl-deacetyl-leupeptin	467.335	10.39	0	M+H-H2O	Positive	8.04829	4.0519e-06
47	Positive 15	Geranylgeranoic acid	303.233	7.93	0	M-H+	Positive	7.78452	5.3071e-05
48	Negative 455	Ala Ala Met Asn	404.161	11.11	1	M-H	Negative	7.61325	0.00023576
49	Negative 482	Tridecyl phloretate	329.248	11.74	2	M-H2O-H	Negative	7.05368	0.00043051
50	Negative 1209	8R,9S-cis-epoxy-10S-hydroxy-eicosa-11Z,14Z-dienoic acid.	319.227	9.23	2	M-H2O-H	Negative	6.72269	0.0042618
51	Negative 558	3-hydroxy-hexadecanoic acid	253.217	11.04	0	M-H2O-H	Negative	6.71998	0.0006247
52	Positive 481	PE-Cer(d15:2(4E,6E)/22:0(2OH))	734.581	16.52	1	M+NH4	Positive	6.69478	0.00018248
53	Positive 46	PG(O-20:0/18:0)	793.631	11.81	1	M+H	Positive	6.30875	1.4587e-05
54	Positive 357	Glutathionylspermine	490.282	1.1	0	M-H+	Positive	6.24571	9.2886e-05
55	Positive 373	LYSO-PAF C18	510.393	10.52	2	M+H	Positive	6.19042	0.00015369
56	Positive 71	8,11-eicosadiynoic acid	303.233	10.48	0	M-H+	Positive	5.82717	0.0013987
57	Positive 630	PC(O-16:0/O-1:0)	494.362	12.48	1	M-H+	Positive	5.76336	0.00068478
58	Positive 457	Ile Met Arg Val	518.312	1.1	0	M+H	Positive	5.57414	0.001825
59	Negative 144	15(S)-HPEPE	315.195	7.49	2	M-H2O-H	Negative	5.5417	0.00034821
60	Positive 179	alpha-Tocopherolquinone	411.364	18.86	2	M+H-2H2O	Positive	5.44692	0.00018755
61	Negative 45	PGA3	313.18	7.6	2	M-H2O-H	Negative	5.38764	0.0022091
62	Negative 95	Ile Lys Gln Arg	524.333	8.87	4	M-H2O-H	Negative	5.36136	0.00050373
63	Positive 120	CDP-N-methylethanolamine	425.063	1.14	0	M+H-2H2O	Positive	5.29914	1.6177e-05
64	Positive 130	DG(14:1(9Z)/14:1(9Z)/0:0)	473.4	19.42	0	M+H-2H2O	Positive	5.23917	8.3154e-05
65	Negative 397	Ile Met Arg Val	498.286	6.77	1	M-H2O-H	Negative	4.93048	0.004938
66	Positive 449	Ala Phe Ile Trp	518.277	0.93	0	M+H-H2O	Positive	4.91715	0.0024077
67	Negative 612	15(S)-HEDE	305.248	12.24	0	M-H2O-H	Negative	4.88019	0.0010051
68	Negative 769	2-hydroxy behenic	337.31	15.74	2	M-H2O-H	Negative	4.84262	0.0016008
69	Positive 83	gamma-Linolenoyl GABA	362.27	9.01	0	M-H+	Positive	4.61212	0.00035253
70	Positive 226	5,11-Eicosadienoic acid	307.264	11.82	0	M-H+	Positive	4.56371	0.00026281
71	Positive 423	N-Acetyl-D-fucosamine	188.092	0.9	0	M+H-H2O	Positive	4.53124	0.00029957
72	Negative 214	Naphthyl dipeptide	399.219	11.11	1	M-H2O-H	Negative	4.4837	0.001133
73	Positive 267	15(S)-HPEDE	339.254	7.5	0	M-H+	Positive	4.29258	0.0022666
74	Positive 78	11,12,13-TriHOME	295.228	8.4	0	M+H-2H2O	Positive	4.28266	1.1318e-06
75	Negative 11	Asp Phe Phe Arg	582.269	6.51	2	M-H	Negative	4.2555	0.005038
76	Negative 432	PG(12:0/16:1(9Z))	663.423	12.69	2	M-H	Negative	4.01574	0.0016737
77	Negative 57	Phe Val Val Trp	530.275	6.35	2	M-H2O-H	Negative	4.00962	0.0095459
78	Negative 22	His Lys Met Val	512.265	6.41	1	M-H	Negative	3.93996	0.0063578
79	Negative 1130	PI(18:0/22:4(10Z,13Z,16Z,19Z))	913.585	14.56	4	M-H	Negative	3.91405	0.0088359
80	Positive 723	Ala Ala Ile Lys	400.257	8.32	0	M-H+	Positive	3.91037	0.0020872
81	Negative 234	His Lys Val	363.213	7.91	4	M-H2O-H	Negative	3.83274	0.0018902
82	Positive 232	Sphingosine	282.28	10.56	1	M+H-H2O	Positive	3.83142	0.00032615
83	Negative 121	His Pro Pro Arg	504.268	8.84	2	M-H	Negative	3.79983	0.00208
84	Negative 506	Leu Ile Arg	399.273	10.53	1	M-H	Negative	3.78072	0.0024734
85	Positive 546	16:2 Cholesteryl ester	604.533	19.69	1	M+H-NH3	Positive	3.66986	0.0022022
86	Negative 110	3-Chloro-4,6-dihydroxy-2-methyl-5-[(2E,4E)-3-methyl-5-(1,2,6-trimethyl-5-oxo-3-cyclohexen-1-yl)-2,4-pentadien-1-yl]benzaldehyde	383.142	1.2	1	M-H2O-H	Negative	3.62516	0.0027871
87	Negative 19	L-Cystine	239.017	1.26	1	M-H	Negative	3.61703	0.00077011
88	Positive 31	N-stearoyl GABA	368.317	11.82	1	M-H+	Positive	3.59247	0.0001863
89	Negative 84	N4-Phosphoagmatine	209.081	1.24	0	M-H	Negative	3.48371	0.0074378
90	Positive 123	5,11-Eicosadienoic acid	307.264	8.89	0	M-H+	Positive	3.44542	0.00069726
91	Negative 52	His His Ile Lys	532.298	10.44	4	M-H	Negative	3.41612	0.0034963
92	Negative 795	15-methyl-15(S)-PGE1	349.237	11.11	3	M-H2O-H	Negative	3.41052	0.006511
93	Positive 268	Androsterone sulfate	335.168	11.37	0	M+H-2H2O	Positive	3.40148	4.3388e-05
94	Positive 832	D-Phenylalanine	210.05	1.02	0	M+2Na-H	Positive	3.31763	0.0055491
95	Negative 262	Ascorbyl Palmitate	395.243	1.13	2	M-H2O-H	Negative	3.31203	0.0095754
96	Positive 431	N-stearoyl proline	399.358	8.89	0	M+NH4	Positive	3.29468	0.0025685
97	Negative 68	Glu Lys Lys Arg	540.327	7.84	3	M-H2O-H	Negative	3.28677	0.0027986
98	Negative 579	Phe Ile Ile Pro	469.281	8.24	1	M-H2O-H	Negative	3.22726	0.0028113
99	Negative 616	S-Adenosylmethioninamine	353.14	11.04	0	M-H	Negative	3.17017	0.0026262
100	Negative 674	2-Hexyldecanoic acid	255.2328	12.52	1	M-H	Negative	3.06166	0.0029733
101	Positive 95	Mayolene-18	605.45	11.39	2	M+2Na-H	Positive	3.04016	0.0041213
102	Negative 77	Prostaglandin PGE2 1-glyceryl ester	425.255	8.12	1	M-H	Negative	3.03628	0.0062431
103	Positive 472	L-Arginine	197.101	1.24	0	M+Na	Positive	3.01896	0.0024806
104	Positive 262	L-Arginine	219.083	1.23	0	M+2Na-H	Positive	3.01486	0.0017313
105	Positive 455	4a,7b-Dihydroxy-3-(hydroxymethyl)-1,1,6,8-tetramethyl-5-oxo-1,1a,1b,4,4a,5,7a,7b,8,9-decahydro-9aH-cyclopropa[3,4]benzo[1,2-e]azulen-9a-yl laurate	530.361	9.11	0	M+	Positive	2.98516	0.0047192
106	Positive 144	5-(6-hydroxy-6-methyloctyl)furan-2(5H)-one	209.154	11.82	0	M+H-H2O	Positive	2.95718	2.4177e-05
107	Negative 471	2,3-Dihydroxypropyl 12-methyltridecanoate	301.238	12.51	3	M-H	Negative	2.92912	0.0083556
108	Positive 443	Glycerol triundecanoate	561.49	19.04	2	M+H-2H2O	Positive	2.88168	0.0087162
109	Positive 43	Mycolipenic acid (C25)	444.381	11.82	1	M+ACN+Na	Positive	2.87406	3.0285e-05
110	Negative 495	Glu His Arg	439.206	11.11	1	M-H	Negative	2.79767	0.0074895
111	Negative 512	Na-Hexanoyl-Nb-inosityltryptophan	463.209	10.76	1	M-H	Negative	2.73628	0.0071024
112	Positive 506	DG(24:0/24:1(15Z)/0:0)	829.704	1.13	0	M+K	Positive	2.65259	0.0066355
113	Positive 827	Docosatetra-7Z,10Z,13Z,16Z-enoyl dopamine	468.347	10.81	0	M+H	Positive	2.63762	0.0024856
114	Positive 701	Calcium formate	152.947	1.33	0	M+Na	Positive	2.61938	0.0072582
115	Positive 606	D-Phenylalanine	166.086	0.93	0	M+H	Positive	2.51117	0.0072631
116	Positive 266	1,2-Dihydro-1,1,6-trimethylnaphthalene	173.132	12.09	0	M+H	Positive	2.44642	0.0048916
117	Positive 341	Mycolipenic acid (C27)	431.386	11.82	0	M+Na	Positive	2.41575	0.00089539
118	Positive 388	2-tetradecenoic acid	227.201	12.13	0	M+H	Positive	2.4083	0.0024673
119	Positive 278	2-[Octahydro-4,7-dimethyl-1-oxocyclopenta[c]pyran-3-yl]nepetalactam	332.222	7.51	0	M+H	Positive	2.32472	0.00030701
120	Positive 118	Ala Ile Gln Arg	504.325	11.38	0	M+NH4	Positive	2.31022	4.1419e-05
121	Positive 13	Glycidyl oleate	337.275	10.49	0	M-H+	Positive	2.30867	0.0038927
122	Positive 221	2-methyl-dodecanedioic acid	227.165	12.09	0	M+H-H2O	Positive	2.30303	0.0001356
123	Positive 643	Cer(t18:0/16:0(2OH))	572.524	18.11	1	M+H	Positive	2.22301	0.0011387
124	Negative 476	Avocadene 2-acetate	327.253	12.69	4	M-H	Negative	2.21381	0.0014656
125	Negative 273	2alpha,3alpha-(Difluoromethylene)-5alpha-androstan-17beta-ol acetate	365.229	8.69	2	M-H	Negative	2.19274	0.0043562
126	Positive 74	9,10-dichloro-octadecanoic acid	317.181	10.31	1	M+H-2H2O	Positive	2.16474	0.0092989
127	Positive 374	Methyl α-Linolenyl Fluorophosphonate	327.225	11.09	1	M+H-H2O	Positive	2.02581	0.0019766
128	Positive 480	10,12-Pentacosanedione	444.381	12.09	1	M+ACN+Na	Positive	2.01118	0.00017419
129	Positive 205	PA(P-20:0/0:0)	492.345	10.58	0	M+ACN+H	Positive	1.9931	0.0033949
130	Positive 198	2,4,7-tridecatrienal	193.159	12.08	0	M+H	Positive	1.89991	0.0064394
131	Positive 448	PI-Cer(t18:0/24:0(2OH))	926.67	1.12	1	M+H	Positive	1.88986	0.0024642
132	Positive 337	PI(18:0/22:2(13Z,16Z))	982.632	1.12	4	M+ACN+Na	Positive	1.7596	0.00045346
133	Positive 40	N-(2-hydroxyethyl)henicosanamide	352.359	15.43	3	M+H-H2O	Positive	1.63768	0.0017039
134	Positive 810	CE(24:0)	800.723	1.12	3	M+ACN+Na	Positive	1.62174	0.0054188
135	Positive 176	2-hydroxy behenic	321.317	14.54	1	M+H-2H2O	Positive	1.55941	0.0021554
136	Positive 584	3-keto stearic acid	281.248	8.62	1	M+H-H2O	Positive	1.54359	0.0018933
137	Negative 150	PI-Cer(t18:0/20:0)	852.599	1.12	2	M-H	Negative	1.51685	0.0095459

## Sheet: Muscle larvae-biased metabolite
No	ID	Potential metabolites	m/z	Retention time (min)	Mass error (ppm)	Adducted form	Mode	Fold change	P-value
1	Positive 274	PC(18:0/20:4(5Z,8Z,11Z,14Z))	808.588	18.8	3	M-H+	Positive	105.31	1.6e-07
2	Positive 206	DG(22:6(4Z,7Z,10Z,13Z,16Z,19Z)/22:6(4Z,7Z,10Z,13Z,16Z,19Z)/0:0)	754.541	16.48	0	M+ACN+H	Positive	89.45	4.1e-08
3	Positive 175	PS(20:1(11Z)/22:4(7Z,10Z,13Z,16Z))	830.573	16.17	2	M+H-2H2O	Positive	87.82	4.1e-08
4	Positive 163	PC(20:1(11Z)/22:6(4Z,7Z,10Z,13Z,16Z,19Z))	858.604	17.35	2	M-H+	Positive	80.69	2.2e-09
5	Positive 469	PC(18:0/20:3(5Z,11Z,14Z))	810.605	19.83	3	M-H+	Positive	77.12	2.6e-06
6	Positive 755	Benzo[a]pyrene-7,8-dihydrodiol-9,10-oxide	366.11	1.1	0	M+ACN+Na	Positive	77.06	4.1e-06
7	Positive 496	PS(P-20:0/22:4(7Z,10Z,13Z,16Z))	834.604	18.06	3	M+H-H2O	Positive	75.91	4.6e-06
8	Positive 177	PC(16:0/22:5(4Z,7Z,10Z,13Z,16Z))	806.573	16.72	3	M-H+	Positive	66.55	1.2e-08
9	Positive 699	PC(18:3(6Z,9Z,12Z)/20:2(11Z,14Z))	806.572	17.55	2	M-H+	Positive	64.75	4.5e-05
10	Negative 819	Adenosine monophosphate	346.056	1.35	0	M-H	Negative	61.565	0.00037382
11	Positive 544	PI(O-20:0/16:0)	835.608	19.56	1	M+H-H2O	Positive	46.913	2.11e-05
12	Negative 953	D-Glucose 6-phosphate	259.022	1.49	0	M-H	Negative	46.899	0.00030638
13	Positive 1100	Spermidine	146.165	1.39	0	M+H	Positive	42.325	0.0090693
14	Positive 303	PS(P-20:0/22:6(4Z,7Z,10Z,13Z,16Z,19Z))	830.571	18.15	1	M+H-H2O	Positive	40.057	1.02e-07
15	Positive 180	DG(22:6(4Z,7Z,10Z,13Z,16Z,19Z)/22:6(4Z,7Z,10Z,13Z,16Z,19Z)/0:0)	730.54	17.25	0	M+NH4	Positive	38.464	1.42e-08
16	Positive 543	PS(O-18:0/22:6(4Z,7Z,10Z,13Z,16Z,19Z))	804.556	18.23	1	M+H-H2O	Positive	35.346	1.48e-06
17	Positive 983	2-Protocatechoylphloroglucinolcarboxylate	348.072	1.31	0	M+ACN+H	Positive	34.757	0.00016616
18	Positive 186	DG(22:5(4Z,7Z,10Z,13Z,16Z)/22:6(4Z,7Z,10Z,13Z,16Z,19Z)/0:0)	732.557	18.86	1	M+NH4	Positive	32.725	3.45e-08
19	Negative 1058	PS(21:0/0:0)	566.344	8.79	4	M-H	Negative	30.33	0.0022615
20	Negative 263	PS(12:0/13:0)	636.387	10.3	3	M-H	Negative	30.199	3e-06
21	Positive 467	Glutathione, oxidized	657.124	1.28	1	M+2Na-H	Positive	29.966	0.00022551
22	Positive 418	PS(22:2(13Z,16Z)/22:6(4Z,7Z,10Z,13Z,16Z,19Z))	887.57	14.48	2	M+	Positive	25.82	9.03e-06
23	Positive 1046	C22 Sulfatide	902.579	13.39	1	M+K	Positive	25.153	0.00041513
24	Positive 1041	DAT(16:0/21:0(2Me[S],3OH[S],4Me[S],6Me[S]))	946.695	0.9	1	M+	Positive	24.323	0.0017313
25	Negative 1440	Guanidylic acid	362.051	1.49	0	M-H	Negative	23.62	0.0053734
26	Negative 443	PI(16:0/22:4(10Z,13Z,16Z,19Z))	885.55	14.5	0	M-H	Negative	19.889	0.00010972
27	Positive 211	PC(20:3(5Z,8Z,11Z)/22:6(4Z,7Z,10Z,13Z,16Z,19Z))	854.573	15.64	3	M-H+	Positive	19.131	7.43e-08
28	Positive 358	1,2-dihexadecanoyl-sn-glycero-3-phosphosulfocholine	778.541	15.85	1	M+ACN+H	Positive	18.959	1.63e-06
29	Positive 890	2,7-Dichlorodihydrofluorescein diacetate	485.02	1.14	0	M-H+	Positive	18.896	0.0014059
30	Negative 1079	PC(16:0/5:0(COOH))	608.354	8.78	4	M-H	Negative	17.618	0.0025038
31	Negative 1449	Lys Arg Thr Trp	588.328	7.79	3	M-H	Negative	17.288	0.0068688
32	Negative 1114	PI(16:0/22:5(4Z,7Z,10Z,13Z,16Z))	883.535	13.46	0	M-H	Negative	17.105	0.00027052
33	Positive 918	PI(18:1(9Z)/22:6(4Z,7Z,10Z,13Z,16Z,19Z))	931.531	14.59	0	M+Na	Positive	16.326	0.004575
34	Positive 705	Cytidine 2'-phosphate	324.059	1.3	0	M+H	Positive	15.577	0.00015067
35	Positive 541	TG(16:0/16:0/18:0)	834.768	0.9	1	M+	Positive	14.969	6.71e-05
36	Negative 1289	LysoPE(0:0/22:4(7Z,10Z,13Z,16Z))	528.307	8.61	5	M-H	Negative	13.022	0.0063733
37	Negative 147	PS(12:0/15:0)	664.418	10.69	3	M-H	Negative	12.832	4.05e-06
38	Positive 548	His His Arg Arg	588.311	1.25	0	M+H-NH3	Positive	12.506	0.00011327
39	Negative 727	2-C-Methyl-D-erythritol 4-phosphate	215.032	1	2	M-H	Negative	12.463	0.00023576
40	Positive 328	PI(14:0/22:1(11Z))	882.606	16.65	1	M+NH4	Positive	12.251	2.42e-05
41	Positive 794	2,2,11,13,15-pentachloro-docosane-1,14-disulfate	637.056	1.12	0	M+H-2H2O	Positive	12.149	0.00036339
42	Negative 534	PS(12:0/12:0)	604.36	10.02	2	M-H2O-H	Negative	12.05	6.71e-05
43	Positive 182	PC(16:0/22:6(4E,7E,10E,13E,16E,19E))	804.557	15.73	2	M-H+	Positive	9.8007	3.16e-06
44	Negative 832	Ser Arg Lys Glu Ser	586.295	1.25	0	M-H2O-H	Negative	9.3092	0.0055081
45	Negative 1018	2,3-Bis(3-hydroxytetradecanoyl)-β-D-glucosaminyl 1-phosphate	692.413	9.99	1	M-H2O-H	Negative	8.9406	0.0001824
46	Negative 664	Glucoheptonic acid	225.061	1.1	1	M-H	Negative	8.6539	0.00025818
47	Positive 765	D-GLUCOSE	219.026	1.08	0	M+K	Positive	8.4166	0.0048262
48	Negative 551	PG(12:0/18:4(6Z,9Z,12Z,15Z))	667.4	9.78	4	M-H2O-H	Negative	8.2068	5.62e-05
49	Negative 788	D-(+)-Mannose	179.056	1.1	1	M-H	Negative	8.1657	0.00091815
50	Positive 1359	PI(16:0/16:0)	828.559	16.68	0	M+NH4	Positive	8.1296	0.001553
51	Positive 570	L-Carnitine	162.113	1.19	0	M+H	Positive	8.0894	7.65e-05
52	Positive 239	PC(20:3(8Z,11Z,14Z)/0:0)	546.355	10.06	0	M+H	Positive	7.9898	7.55e-06
53	Negative 608	2,3-Bis(3-hydroxytetradecanoyl)-β-D-glucosaminyl 1-phosphate	692.413	10.29	1	M-H2O-H	Negative	7.8154	0.00036597
54	Positive 911	1-tetradecanoyl-2-hexadecanoyl-sn-glycero-3-phosphosulfocholine	726.511	14.78	1	M+NH4	Positive	7.7614	0.00089788
55	Positive 256	PC(18:0/18:1(12Z))	786.604	14.21	2	M-H+	Positive	7.7405	0.001544
56	Positive 134	1,11-Triacontanediol	453.469	18.66	2	M-H+	Positive	7.6636	0.00012545
57	Positive 433	PI(19:0/22:1(11Z))	952.684	0.9	1	M+NH4	Positive	7.605	0.00023576
58	Negative 921	PI(16:0/20:4(5Z,8Z,11Z,14Z))	857.52	13.35	2	M-H	Negative	7.3891	0.00035778
59	Positive 767	PC(18:0/18:1(12Z))	786.604	13.32	2	M-H+	Positive	7.3266	0.0021782
60	Negative 195	DG(13:0/18:3(9Z,12Z,15Z)/0:0)[iso2]	547.439	13.04	5	M-H	Negative	7.1094	0.00046155
61	Positive 194	Asn Arg Arg Tyr	608.326	10.06	0	M+H	Positive	7.0926	3.19e-05
62	Positive 465	PC(18:0/20:3(5Z,11Z,14Z))	810.605	11.58	4	M-H+	Positive	7.0612	0.0032818
63	Positive 1243	PI(18:1(9Z)/22:6(4Z,7Z,10Z,13Z,16Z,19Z))	907.534	13.46	0	M-H+	Positive	6.8386	0.0013261
64	Positive 1114	Acetylcholine	184.073	1.23	0	M+K	Positive	6.7518	0.0014656
65	Positive 105	Ile Ile Lys Gln	483.329	10.01	0	M+H-H2O	Positive	6.55	1.43e-06
66	Positive 948	Asp Asp Gly Gly	401.07	1.28	0	M+K	Positive	6.3889	0.0013486
67	Negative 897	Gln His Thr Leu Lys	624.35	9.04	4	M-H	Negative	6.2249	0.00024254
68	Negative 216	PG(13:0/22:6(4Z,7Z,10Z,13Z,16Z,19Z))	751.458	11	3	M-H	Negative	6.1974	0.00012947
69	Negative 1174	His Arg Arg Trp	634.332	8.79	1	M-H2O-H	Negative	6.0002	0.0095459
70	Negative 1065	His Gly Lys Lys Val	566.343	8.48	1	M-H	Negative	5.8161	0.0017332
71	Positive 628	20:1 Campesteryl ester	731.61	13.35	1	M+K	Positive	5.5084	0.0014568
72	Negative 442	PS(12:0/15:1(9Z))	662.402	10.74	3	M-H	Negative	5.4508	0.00027004
73	Positive 1057	Lys Lys Met Arg	544.339	8.78	0	M+H-H2O	Positive	5.2511	0.0047215
74	Negative 116	PS(12:0/12:0)	622.37	10.64	5	M-H	Negative	5.2272	0.00055587
75	Negative 357	PC(16:0/5:0(CHO))	592.361	11.09	2	M-H	Negative	5.1656	0.0013665
76	Positive 1259	PE(22:0/25:0)[U]	902.76	0.95	3	M+H	Positive	5.0254	0.006908
77	Positive 1044	TG(17:2(9Z,12Z)/20:0/20:0)[iso3]	928.848	1.11	2	M+	Positive	4.8982	0.00085321
78	Positive 685	His Asn Arg Tyr	606.311	8.78	0	M+NH4	Positive	4.8709	0.00047773
79	Negative 1262	Ala Lys Lys Trp	512.297	7.27	3	M-H2O-H	Negative	4.8599	0.002486
80	Negative 1168	Lys Lys Arg Tyr	592.36	9.11	3	M-H	Negative	4.7457	0.0025887
81	Negative 175	1-heptadecanoyl-sn-glycero-3-phosphocholine	508.339	10.08	3	M-H	Negative	4.659	0.00047563
82	Negative 1023	Glu Gln Leu Val Arg	642.36	9.03	3	M-H	Negative	4.4906	0.0019873
83	Negative 1094	PIP2(16:0/18:1(11Z))	995.462	0.98	5	M-H	Negative	4.2823	0.0059225
84	Positive 1025	Ile Lys Asn Val	455.298	8.53	0	M+H-H2O	Positive	4.2418	0.0065547
85	Negative 209	2,3-Bis(3-hydroxytetradecanoyl)-β-D-glucosaminyl 1-phosphate	692.413	11.38	1	M-H2O-H	Negative	4.1659	0.0020716
86	Negative 1219	Phe Lys Gln Arg	576.328	9.48	3	M-H	Negative	4.085	0.0042509
87	Positive 453	1-tetradecanoyl-2-hexadecanoyl-sn-glycero-3-phosphosulfocholine	750.511	14.17	1	M+ACN+H	Positive	3.8617	0.0018406
88	Positive 112	Pyrohyperforin	552.405	11.8	0	M+NH4	Positive	3.7838	0.00013269
89	Positive 169	PI(16:0/16:0)	828.558	15.24	2	M+NH4	Positive	3.7723	0.00021946
90	Negative 968	Ile Arg Arg Tyr	605.354	8.79	2	M-H	Negative	3.3516	0.00018594
91	Negative 298	PC(16:0/5:0(COOH))	590.344	8.32	3	M-H2O-H	Negative	3.1351	6.64e-05
92	Negative 477	His Ile Pro Arg	502.291	8.22	3	M-H2O-H	Negative	3.1314	0.0017191
93	Positive 3	DG(14:0/16:0/0:0)	523.472	18.06	0	M+H-H2O	Positive	3.0715	7.45e-06
94	Negative 1156	Asp Ile Lys Arg	529.311	8.54	0	M-H	Negative	2.9464	0.001051
95	Negative 457	PG(12:0/20:5(5Z,8Z,11Z,14Z,17Z))	693.417	10.02	5	M-H2O-H	Negative	2.8378	0.0076726
96	Positive 342	Propylene glycol mono- and diesters of fats and fatty acids	493.462	18.66	0	M+H-H2O	Positive	2.4824	0.00018755
97	Negative 1136	Ala Glu Lys Arg	501.277	7.76	3	M-H	Negative	2.3745	0.0014824
98	Positive 218	GlcCer(d14:2(4E,6E)/18:1(9Z))	651.482	14.82	1	M+H-NH3	Positive	2.2199	0.0076726
99	Positive 795	20-Hydroxyecdysone	503.298	7.79	0	M+Na	Positive	2.178	0.0028303
100	Negative 1419	Asp Ile Lys Arg	529.31	8.77	1	M-H	Negative	2.1166	0.0097477
101	Positive 22	C17 Sphinganine	286.275	10.1	0	M-H+	Positive	1.9528	0.00012393
102	Positive 201	N-docosahexaenoyl histidine	507.333	14.28	0	M+ACN+H	Positive	1.7389	0.001133
103	Positive 1083	Tocopherol	429.375	16.58	2	M-H+	Positive	1.7165	0.0073697
104	Positive 611	N,N,N-trimethyl-sphingosine	340.323	12.09	1	M-H+	Positive	1.6672	0.006417
