# Supplementary material for: Metabolite profiling of Trichinella spiralis adult worms and muscle larvae identifies their excretory and secretory products
Source: Front Cell Infect Microbiol. 2023 Dec 8;13:1306567. doi: 10.3389/fcimb.2023.1306567 (PMC10749202; doi:10.3389/fcimb.2023.1306567)
Supplement: Supplementary file 2 [file Table_2.xlsx]

## Sheet: Aminoacyl-tRNA biosynthesis
No.	List	Code
1	tRNA-Glu	4556
2	tRNA-Asn	4570
3	tRNA-Ser	4574
4	mitochondrial methionyl-tRNA formyltransferase	123263
5	tRNA-Ile	4565
6	tRNA-Arg	4573
7	tRNA-Tyr	4579

## Sheet: Sphingolipid metabolism
No.	List	Code
1	Sphingosine-1-phosphate lyase 1	8879
2	Sphingosine-1-phosphate phosphatase 2	130367
3	Ceramide galactosyltransferase	7368
4	Galactosylceramidase	2581
5	Alkaline ceramidase 3	55331
6	Ceramide kinase	64781
7	beta-1,4-galactosyltransferase 6	9331
8	Neuraminidase 3	10825
9	Galactosidase alpha	2717
10	Arylsulfatase A	410
11	Galactose-3-O-sulfotransferase 1	9514
12	beta-1,4-N-acetyl-galactosaminyltransferase 1	2583

## Sheet: Purine metabolism
No.	List	Code
1	Phosphoribosyl pyrophosphate amidotransferase	5471
2	Nudix hydrolase 16	131870
3	Phosphoribosylaminoimidazolecarboxamide formyltransferase	471
4	Adenine phosphoribosyltransferase	353
5	Prune exopolyphosphatase 1	58497
6	Guanosine-3',5'-bis(diphosphate) 3'-pyrophosphohydrolase	374659
7	Apyrase	377841
8	Guanylate kinase 1	2987
9	Deoxycitidine/deoxyadenosine/deoxyguanosine kinase	1633
10	Guanosine monophosphate reductase	2766
11	Adenine phosphoribosyltransferase	353
12	Guanine deaminase	9615
13	Xanthine dehydrogenase	7498
14	Ureidoimidazoline (2-oxo-4-hydroxy-4-carboxy-5-) decarboxylase	646625
15	Allantoicase	55821
16	Adenosinetriphosphatase	954
17	Nucleoside-triphosphatase, cancer-related	84284
18	Adenylate kinase 3	50808
19	Deoxycytidine kinase	1633

## Sheet: Glycerophospholipid metabolism
No.	List	Code
1	Glyceronephosphate O-acyltransferase	8443
2	Manganese-dependent ADP-ribose/CDP-alcohol diphosphatase	56985
3	Lecithin-cholesterol acyltransferase	3931
4	Phospholipase A and acyltransferase 3	11145
5	Phosphatidylethanolamine N-methyltransferase	10400
6	Choline O-acetyltransferase	1103
7	Phosphoethanolamine/phosphocholine phosphatase	162466
8	Ethanolamine-phosphate phospho-lyase	64850
9	Ethanolamine-phosphate cytidylyltransferase	5833
10	Lysophospholipid acyltransferase 5	10162
11	Phosphatidylserine decarboxylase	23761
12	Phosphatidylserine synthase 2	81490
13	Phospholipase A1 member A	51365
14	CDP-diacylglycerol--inositol 3-phosphatidyltransferase	10423
15	Cardiolipin synthase 1	54675
